# Supplementary material for: Nutrition-Related Knowledge and Nutrition-Related Practice among Polish Adolescents—A Cross-Sectional Study
Source: Nutrients. 2024 May 25;16(11):1611. doi: 10.3390/nu16111611 (PMC11175151; doi:10.3390/nu16111611)
Supplement: Supplementary file 1 [file nutrients-16-01611-s001.zip]

Archive with 1 entries (1 files):
- nutrients-3017622-supplementary.pdf
